# Supplementary material for: Stealth Liposomes (PEGylated) Containing an Anticancer Drug Camptothecin: In Vitro Characterization and In Vivo Pharmacokinetic and Tissue Distribution Study
Source: Molecules. 2022 Feb 6;27(3):1086. doi: 10.3390/molecules27031086 (PMC8838228; doi:10.3390/molecules27031086)
Supplement: Supplementary file 1 [file molecules-27-01086-s001.zip]

Archive with 1 entries (1 files):
- molecules-1567705-supplementary.pdf
